# Supplementary material for: Cryo-Electron Tomography Reveals the Complex Ultrastructural Organization of Multicellular Filamentous Chloroflexota (Chloroflexi) Bacteria
Source: Front Microbiol. 2020 Jun 26;11:1373. doi: 10.3389/fmicb.2020.01373 (PMC7332563; doi:10.3389/fmicb.2020.01373)
Supplement: Supplementary file 3 [file Data_Sheet_1.zip]

Archive with 8 entries (8 files):
- Data Sheet 1.pdf
- Data Sheet 2.pdf
- Data Sheet 3.PDF
- Data Sheet 4.PDF
- Data Sheet 5.PDF
- Data Sheet 6.PDF
- Data Sheet 7.PDF
- Supplementary Figure Captions.DOCX
